# Supplementary material for: MAEL Augments Cancer Stemness Properties and Resistance to Sorafenib in Hepatocellular Carcinoma through the PTGS2/AKT/STAT3 Axis
Source: Cancers (Basel). 2022 Jun 10;14(12):2880. doi: 10.3390/cancers14122880 (PMC9221398; doi:10.3390/cancers14122880)
Supplement: Supplementary file 1 [file cancers-14-02880-s001.zip]

Archive with 1 entries (1 files):
- cancers-1699648-supplementary.pdf
